# Supplementary material for: Identification of disease ameliorated metabolite candidates from Gut Microbes and their interacting targets based on a novel estimating function
Source: Front Microbiol. 2026 Mar 10;17:1770840. doi: 10.3389/fmicb.2026.1770840 (PMC13014617; doi:10.3389/fmicb.2026.1770840)
Supplement: Supplementary file 2 [file Table_1.xlsx]

## Sheet: Table S1
Table S1. Performance comparison between GMMAD v1.0 and GMMAD v2.0
Disease	Metabolite	Change	PMID	GMMAD2 Score	GMMAD2 Consistent Direction	GMMAD1 Consistent Direction
Arthritis, Rheumatoid	1-Methyluric acid	Increase	34670873	NA
Arthritis, Rheumatoid	10Z-nonadecenoic acid	Increase	34670873	NA
Arthritis, Rheumatoid	16,16-Dimethylprostaglandin A1	Decrease	34670873	NA
Arthritis, Rheumatoid	2'-Deoxyguanosine	Increase	34670873	score>0	TRUE
Arthritis, Rheumatoid	2'-Deoxyinosine	Increase	34670873	score>0	TRUE
Arthritis, Rheumatoid	2'-Deoxyuridine	Increase	34670873	score>0	TRUE
Arthritis, Rheumatoid	3,16-DIDEOXYMEXICANOLIDE-3beta-DIOL	Increase	34670873	NA
Arthritis, Rheumatoid	5(S)-Hete	Decrease	34670873	NA
Arthritis, Rheumatoid	5,3',4'-Trihydroxyflavone	Increase	34670873	NA
Arthritis, Rheumatoid	9,12-Octadecadiynoic acid	Increase	34670873	NA
Arthritis, Rheumatoid	celecoxib carboxylic	Increase	34670873	NA
Arthritis, Rheumatoid	Enoxolone	Increase	34670873	NA
Arthritis, Rheumatoid	Folinic acid	Increase	34670873	score>0	TRUE
Arthritis, Rheumatoid	Gamma-Glu-Leu	Increase	34670873	NA
Arthritis, Rheumatoid	Imidazoleacetic acid	Increase	34670873	score>0	TRUE
Arthritis, Rheumatoid	L-Norleucine	Increase	34670873	score>0	TRUE
Arthritis, Rheumatoid	Lithocholenic acid	Increase	34670873	NA
Arthritis, Rheumatoid	Lobaric acid	Increase	34670873	NA
Arthritis, Rheumatoid	Lysine	Increase	34670873	score>0	TRUE
Arthritis, Rheumatoid	Malic Acid	Increase	34670873	score>0	TRUE
Arthritis, Rheumatoid	N,N'-diacetylchitobiose	Increase	34670873	score>0	TRUE
Arthritis, Rheumatoid	Pantothenic Acid	Increase	34670873	score>0	TRUE
Arthritis, Rheumatoid	Phosphatidylethanolamine lyso 17:0	Decrease	34670873	NA
Arthritis, Rheumatoid	Prostratin	Increase	34670873	NA
Arthritis, Rheumatoid	Pygenic acid	Increase	34670873	NA
Arthritis, Rheumatoid	Thymidine-5'-phosphate	Increase	34670873	score>0	TRUE
Arthritis, Rheumatoid	Uric Acid	Increase	34670873	score>0	TRUE	TRUE
Arthritis, Rheumatoid	Urocanic acid	Increase	34670873	score>0	TRUE	FALSE
Arthritis, Rheumatoid	Xanthine	Increase	34670873	score>0	TRUE
Autism Spectrum Disorder	Sodium acetate	Decrease	32982808	NA
Cardiovascular Diseases	Gamma-Aminobutyric Acid	Increase	21707953	score<0	Not Sure
Cardiovascular Diseases	Gamma-Aminobutyric Acid	Decrease	36618705	score<0	Not Sure
Cardiovascular Diseases	Trimethylamine oxide	Increase	32841736	score>0	TRUE
Colorectal Neoplasms	Butyric Acid	Decrease	33618627	score>0	FALSE
Colorectal Neoplasms	Deoxycholic Acid	Increase	33618637	NA
Colorectal Neoplasms	Hydrogen sulfur	Increase	31586556	NA
Colorectal Neoplasms	Methane	Decrease	33618627	score>0	Not Sure
Colorectal Neoplasms	Methane	Increase	3980562	score>0	Not Sure
Colorectal Neoplasms	Nicotinic acid	Decrease	33618627	score>0	FALSE
Coronary Heart Disease	Actinine	Increase	25440057	NA
Coronary Heart Disease	Butyrate	Decrease	32062353	NA
Coronary Heart Disease	Lipopolysaccharide	Increase	30192713	NA
Coronary Heart Disease	Trimethylamine oxide	Increase	25440057	NA
Diabetes Mellitus, Type 1	Acetate	Increase	28757611	score>0	TRUE
Diabetes Mellitus, Type 1	Butyrate	Increase	28757611	score>0	TRUE
Diabetes Mellitus, Type 2	(R)-3-(4-Hydroxyphenyl)lactate	Increase	32295805	score>0	TRUE
Diabetes Mellitus, Type 2	(S)-2-Hydroxybutyric acid	Increase	32295805	NA
Diabetes Mellitus, Type 2	1-linoleoyl-phosphatidylcholine	Decrease	32295805	NA
Diabetes Mellitus, Type 2	1-Myristoyl-sn-glycerol 3-phosphate	Increase	32295805	score>0	TRUE
Diabetes Mellitus, Type 2	1-Palmitoleoylglycerol 3-phosphate	Increase	32295805	NA
Diabetes Mellitus, Type 2	2-Oxoglutaric acid	Increase	31179513	score>0	TRUE	TRUE
Diabetes Mellitus, Type 2	3-Indolepropionic acid	Decrease	29113509	score>0	FALSE
Diabetes Mellitus, Type 2	Alanine	Increase	31782507	score>0	TRUE	TRUE
Diabetes Mellitus, Type 2	Allantoin	Increase	31179513	score>0	TRUE	TRUE
Diabetes Mellitus, Type 2	Chloro-plumbane	Increase	26621107	NA
Diabetes Mellitus, Type 2	cis-Aconitic acid	Increase	31179513	score>0	TRUE	TRUE
Diabetes Mellitus, Type 2	Citraconic acid	Increase	31179513	score>0	TRUE	TRUE
Diabetes Mellitus, Type 2	Citrate	Increase	31782507	NA
Diabetes Mellitus, Type 2	Creatine	Increase	32295805	score>0	TRUE	TRUE
Diabetes Mellitus, Type 2	Glycylproline	Decrease	31179513	score>0	FALSE
Diabetes Mellitus, Type 2	Hippuric Acid	Increase	31782507	score>0	TRUE	TRUE
Diabetes Mellitus, Type 2	Imidazolylpropionic	Increase	30401435	NA
Diabetes Mellitus, Type 2	Kynurenic acid	Decrease	31179513	NA
Diabetes Mellitus, Type 2	l-Isoleucine	Increase	29570613	score>0	TRUE	TRUE
Diabetes Mellitus, Type 2	Lactate	Increase	31782507	score>0	TRUE
Diabetes Mellitus, Type 2	Leucine	Decrease	29570613	score>0	FALSE	FALSE
Diabetes Mellitus, Type 2	Lipopolysaccharide	Increase	30950561	NA
Diabetes Mellitus, Type 2	Lysophosphatidic acid	Increase	32295805	NA
Diabetes Mellitus, Type 2	N,N-dimethylglycine	Increase	32295805	score>0	TRUE
Diabetes Mellitus, Type 2	Orotic acid	Decrease	31179513	score>0	FALSE	FALSE
Diabetes Mellitus, Type 2	Phenylalanine	Increase	33276482	score>0	TRUE	TRUE
Diabetes Mellitus, Type 2	Salicyluric acid	Increase	32295805	NA
Diabetes Mellitus, Type 2	Succinic Acid	Increase	29434314	score>0	TRUE	TRUE
Diabetes Mellitus, Type 2	Trimethylamine oxide	Increase	31782507	score>0	TRUE
Diabetes Mellitus, Type 2	Tyrosine	Increase	33276482	score>0	TRUE	TRUE
Diabetes Mellitus, Type 2	Urea	Increase	31179513	score>0	TRUE	TRUE
Diabetes Mellitus, Type 2	Uric Acid	Decrease	32295805	score>0	Not Sure	Not Sure
Diabetes Mellitus, Type 2	Uric Acid	Increase	17977935	score>0	Not Sure	Not Sure
Diabetes Mellitus, Type 2	Valine	Increase	29570613	score>0	TRUE	TRUE
Diabetes Mellitus, Type 2	Xanthine	Increase	31179513	score>0	TRUE	TRUE
Diabetes Mellitus, Type 2	Xanthurenic acid	Increase	32295805	score>0	TRUE
Diabetic Retinopathy	Carnosine	Decrease	34722512	NA
Diabetic Retinopathy	Niacinamide	Decrease	34722512	NA
Diabetic Retinopathy	Nicotinic acid	Decrease	34722512	NA
Diabetic Retinopathy	Sodium acetate	Decrease	32684737	NA
Diabetic Retinopathy	Succinic Acid	Decrease	34722512	NA
Diabetic Retinopathy	Trimethylamine oxide	Increase	33064205	NA
Enterocolitis, Necrotizing	Acetate	Increase	30172660	NA
Enterocolitis, Necrotizing	Butyrate	Increase	30172660	NA
Enterocolitis, Necrotizing	Propionate	Increase	30172660	score>0	TRUE
Enterocolitis, Necrotizing	Sodium acetate	Increase	30172660	NA
Irritable Bowel Syndrome	Butyrate	Decrease	27121286	score>0	Not Sure
Irritable Bowel Syndrome	Butyrate	Increase	30762787	score>0	Not Sure
Irritable Bowel Syndrome	Gamma-Aminobutyric Acid	Increase	29852727	score<0	Not Sure	Not Sure
Irritable Bowel Syndrome	Gamma-Aminobutyric Acid	Decrease	36194974	score<0	Not Sure	Not Sure
Irritable Bowel Syndrome	Hypoxanthine	Increase	34631603	score<0	Not Sure
Irritable Bowel Syndrome	Hypoxanthine	Decrease	32916129	score<0	Not Sure
Irritable Bowel Syndrome	Pyridoxine	Decrease	21636013	score<0	TRUE
Irritable Bowel Syndrome	Serotonin	Increase	33407171	score>0	TRUE	FALSE
Lupus Erythematosus, Systemic	Sodium acetate	Decrease	31896754	NA
Multiple Sclerosis	Indoxyl sulphate	Increase	34894211	NA
Multiple Sclerosis	p-Cresol sulfate	Increase	34894211	NA
Non-alcoholic Fatty Liver Disease	3-Indolepropionic acid	Decrease	32738185	score>0	FALSE
Non-alcoholic Fatty Liver Disease	Ammonia	Increase	29523305	score>0	TRUE	FALSE
Non-alcoholic Fatty Liver Disease	Bile acid	Decrease	30660825	score>0	Not Sure
Non-alcoholic Fatty Liver Disease	Bile acid	Increase	28774887	score>0	Not Sure
Non-alcoholic Fatty Liver Disease	Ethanol	Increase	33490737	score>0	TRUE	FALSE
Non-alcoholic Fatty Liver Disease	LPS	Increase	19446916	NA
Non-alcoholic Fatty Liver Disease	Peptidoglycan Pentapeptide-mdap3	Increase	33490737	NA
Non-alcoholic Fatty Liver Disease	Phenylacetic Acid	Decrease	32787171	score>0	Not Sure
Non-alcoholic Fatty Liver Disease	Phenylacetic Acid	Increase	31373710	score>0	Not Sure
Non-alcoholic Fatty Liver Disease	Phenylalanine	Decrease	32717871	score>0	Not Sure
Non-alcoholic Fatty Liver Disease	Phenylalanine	Increase	27211699	score>0	Not Sure
Non-alcoholic Fatty Liver Disease	Serotonin	Decrease	32738185	score>0	Not Sure
Non-alcoholic Fatty Liver Disease	Serotonin	Increase	35548355	score>0	Not Sure
Non-alcoholic Fatty Liver Disease	Sodium acetate	Decrease	32235497	NA
Non-alcoholic Fatty Liver Disease	Sodium acetate	Decrease	31622696	NA
Non-alcoholic Fatty Liver Disease	Trimethyl-5-aminovaleric acid	Increase	32738185	NA
Non-alcoholic Fatty Liver Disease	Trimethylamine oxide	Increase	31622696	score>0	TRUE
Non-alcoholic Fatty Liver Disease	Tryptamine	Decrease	30660825	score>0	FALSE	TRUE
Obesity	(E,Z,E)-octadeca-9,11,13-trienoic acid	Decrease	24473752	NA
Obesity	2-Hydroxyisobutyrate	Increase	20212498	NA
Obesity	2-Methylbutanoic acid	Increase	19930761	NA
Obesity	3-Indolepropionic acid	Increase	29361466	score>0	TRUE
Obesity	Butyrate	Increase	23154580	score>0	TRUE
Obesity	Formic Acid	Increase	23154580	score>0	TRUE	TRUE
Obesity	Glutamic Acid	Increase	28628112	score>0	TRUE	TRUE
Obesity	Glycoprotein acetyl	Increase	29338886	NA
Obesity	Hippuric Acid	Decrease	20212498	score>0	FALSE
Obesity	Isobutyric acid	Increase	23154580	score>0	TRUE
Obesity	Isovaleric acid	Increase	19930761	score>0	TRUE	FALSE
Obesity	l-Isoleucine	Increase	28628112	score>0	TRUE	TRUE
Obesity	Lactic Acid	Increase	19930761	score>0	TRUE	TRUE
Obesity	Leucine	Increase	28628112	score>0	TRUE	TRUE
Obesity	N6-trimethyllysine	Increase	29361466	NA
Obesity	phenolic acid	Increase	19930761	NA
Obesity	Phenylacetylglutamine	Increase	34894211	score>0	TRUE
Obesity	Phenylalanine	Increase	19930761	score>0	TRUE	TRUE
Obesity	Propionate	Increase	23154580	score>0	TRUE
Obesity	Trigonelline	Decrease	20212498	score>0	FALSE	FALSE
Obesity	Tyrosine	Increase	28628112	score>0	TRUE	TRUE
Obesity	Valeric acid	Increase	19930761	score>0	TRUE
Obesity	Valine	Increase	28628112	score>0	TRUE	TRUE
Obesity	Xanthine	Decrease	20212498	score>0	Not Sure	Not Sure
Obesity	Xanthine	Increase	33250443	score>0	Not Sure	Not Sure
Parkinson Disease	Hydrogen	Decrease	33905953	score>0	FALSE
Parkinson Disease	Hydrogen Sulfide	Decrease	33905953	score>0	Not Sure
Parkinson Disease	Hydrogen Sulfide	Increase	35326429	score>0	Not Sure
Parkinson Disease	Sodium acetate	Decrease	33905953	NA
Note: The change column represents the direction of changes in the levels of disease metabolites in the literature. The true values in the last two columns represent that the direction of change is consistent with the literature, false represents that the direction of change is opposite to the literature, and not sure represents that the direction of change is uncertain.
