# Supplementary material for: Identification of disease ameliorated metabolite candidates from Gut Microbes and their interacting targets based on a novel estimating function
Source: Front Microbiol. 2026 Mar 10;17:1770840. doi: 10.3389/fmicb.2026.1770840 (PMC13014617; doi:10.3389/fmicb.2026.1770840)
Supplement: Supplementary file 3 [file Table_2.xlsx]

## Sheet: Table S2
Table S2. The top five beneficial metabolites among all diseases.
Disease	Metabolic	Score	P_Value	FDR	PMID
Alzheimer Disease	3-Hydroxybutyric acid	-0.0266821	0.0433972	0.0822848	33803253
Alzheimer Disease	3-Hydroxyisobutyric acid	-0.0266821	0.0433972	0.0822848	There is no literature related to metabolites.
Alzheimer Disease	Methylguanidine	-0.0194385	0.0418864	0.0799352	There is no literature related to metabolites.
Alzheimer Disease	Core 7	-0.0150981	0.0295956	0.0602222	There is no literature related to metabolites.
Alzheimer Disease	Maleamic acid	-0.00125246	0.0252325	0.0529965	There is no literature related to metabolites.
Anemia, Sickle Cell	Butyrate	-0.0851036	0.0499255	0.092396	26719803
Anorexia	Butyrate	-0.0699661	0.00563624	0.0156247	36675302
Anorexia	(Z)-But-2-ene-1,2,3-tricarboxylate	-0.0188968	5.63802e-05	0.000359473	There is no literature related to metabolites.
Anorexia	E-3-Carboxy-2-Pentenedioate 6-Methyl Ester	-0.0182361	8.18877e-09	2.24898e-07	There is no literature related to metabolites.
Anorexia	trans-Aconitate	-0.0182361	8.18877e-09	2.24898e-07	There is no literature related to metabolites.
Anorexia	Benzyl Alcohol	-0.0135976	0.0474355	0.088393	There is no literature related to metabolites.
Attention Deficit Disorder with Hyperactivity	Glucose 6-phosphate	-0.182708	0.000493039	0.00218607	There is no literature related to metabolites.
Attention Deficit Disorder with Hyperactivity	Leucine	-0.182454	0.00183107	0.00617036	There is no literature related to metabolites.
Attention Deficit Disorder with Hyperactivity	Phenylalanine	-0.179979	0.000830479	0.00329778	There is no literature related to metabolites.
Attention Deficit Disorder with Hyperactivity	Fructose-6-phosphate	-0.179477	0.000610182	0.00261124	There is no literature related to metabolites.
Attention Deficit Disorder with Hyperactivity	Aspartic Acid	-0.175688	0.00080076	0.00319248	There is no literature related to metabolites.
Autism Spectrum Disorder	beta-Ureidoisobutyric acid	-0.0205816	0.013236	0.0319437	There is no literature related to metabolites.
Autism Spectrum Disorder	4-Pyridoxic acid	-0.0112638	0.0344004	0.068226	There is no literature related to metabolites.
Autism Spectrum Disorder	Diquafosol	-0.0104536	0.0368524	0.0721131	There is no literature related to metabolites.
Autism Spectrum Disorder	12-Hydroxydodecanoic acid	-0.00265859	0.0208701	0.0457933	There is no literature related to metabolites.
Autistic Disorder	Glucose 6-phosphate	-0.20887	0.000840546	0.00333204	There is no literature related to metabolites.
Autistic Disorder	Cysteine	-0.206177	0.00116831	0.00431353	34658941
Autistic Disorder	Fructose-6-phosphate	-0.204598	0.00106535	0.0040294	There is no literature related to metabolites.
Autistic Disorder	Leucine	-0.203345	0.0044676	0.0128058	There is no literature related to metabolites.
Autistic Disorder	Phenylalanine	-0.201853	0.00188615	0.00631784	There is no literature related to metabolites.
Autoimmune Diseases	2'-Deoxyguanosine 5'-phosphate	-0.117729	2.78763e-06	2.93883e-05	There is no literature related to metabolites.
Autoimmune Diseases	Glucose 6-phosphate	-0.117454	8.39382e-06	7.30322e-05	There is no literature related to metabolites.
Autoimmune Diseases	Phenylalanine	-0.115798	3.9446e-05	0.000266118	34523675
Autoimmune Diseases	Fructose-6-phosphate	-0.113361	1.55768e-05	0.000126145	There is no literature related to metabolites.
Autoimmune Diseases	Nicotinic acid	-0.112089	5.91633e-06	5.45493e-05	37845835
Behcet Syndrome	Arsenobetaine	-0.0452143	0.0404512	0.0776607	There is no literature related to metabolites.
Behcet Syndrome	Cyclic cytidylic acid	-0.037854	0.0435674	0.0825125	There is no literature related to metabolites.
Behcet Syndrome	Thioacetic acid	-0.0369239	0.0454262	0.0852153	There is no literature related to metabolites.
Behcet Syndrome	5-hydroxy-L-tryptophan	-0.032549	0.0153847	0.0360675	There is no literature related to metabolites.
Behcet Syndrome	Sphinganine	-0.0190129	0.0366549	0.0717597	There is no literature related to metabolites.
Bipolar Disorder	Leucine	-0.14976	0.000117953	0.000652561	27179557
Bipolar Disorder	Phenylalanine	-0.148533	5.74535e-05	0.000365754	3944066
Bipolar Disorder	l-Isoleucine	-0.141245	0.000120599	0.000665846	27179557
Bipolar Disorder	Glucose 6-phosphate	-0.14015	0.000112675	0.000626451	There is no literature related to metabolites.
Bipolar Disorder	Fructose-6-phosphate	-0.137106	0.000152899	0.000811721	There is no literature related to metabolites.
Breast Neoplasms	cobalt-precorrin-5B	-0.0290896	0.0443741	0.0838336	There is no literature related to metabolites.
Breast Neoplasms	(S)-5-Diphosphomevalonic Acid	-0.00337748	0.0334558	0.0667107	There is no literature related to metabolites.
Cardiovascular Diseases	Pantothenic Acid	-0.0916495	0.0231619	0.0498478	38949913
Cardiovascular Diseases	Adenine	-0.0908276	0.0235571	0.0503814	There is no literature related to metabolites.
Cardiovascular Diseases	Tryptophan	-0.0898387	0.0238052	0.0507936	28179491
Cardiovascular Diseases	Nicotinamide	-0.0881746	0.029876	0.0607324	33568522
Cardiovascular Diseases	N-carbamoylputrescine	-0.085966	0.00269268	0.00850749	There is no literature related to metabolites.
Celiac Disease	Proline	-0.137606	2.74803e-12	4.52363e-10	There is no literature related to metabolites.
Celiac Disease	Alanine	-0.133483	5.1105e-11	5.28088e-09	There is no literature related to metabolites.
Celiac Disease	Arginine	-0.132408	5.56795e-11	5.67365e-09	There is no literature related to metabolites.
Celiac Disease	Lysine	-0.130338	1.11557e-10	1.01299e-08	There is no literature related to metabolites.
Celiac Disease	Threonine	-0.129727	1.26178e-10	1.13069e-08	There is no literature related to metabolites.
Cholangitis, Sclerosing	Methylsuccinic acid	-0.012296	0.0499695	0.0924664	There is no literature related to metabolites.
Cholangitis, Sclerosing	alpha-Ketoglutaramate	-0.00901052	0.0123947	0.0303368	There is no literature related to metabolites.
Cholangitis, Sclerosing	2-Hydroxyadipic acid	-0.007589	0.040801	0.0782279	There is no literature related to metabolites.
Cholangitis, Sclerosing	Meglutol	-0.007589	0.040801	0.0782279	There is no literature related to metabolites.
Chronic Periodontitis	2,3-Dihydroxypropyl tetradecanoate	-0.00954307	0.0334227	0.0666671	There is no literature related to metabolites.
Chronic Periodontitis	4-Pyridoxic acid	-0.0095007	0.0396422	0.0763779	There is no literature related to metabolites.
Chronic Periodontitis	Monoglucosyl-1,2 Dianteisopentadecanoylglycerol	-0.00507077	0.0363075	0.0711618	There is no literature related to metabolites.
Chronic Periodontitis	Monoglucosyl-1,2 Diisohexadecanoylglycerol	-0.00507077	0.0363075	0.0711618	There is no literature related to metabolites.
Chronic Periodontitis	Monoglucosyl-1,2 Diisopentadecanoylglycerol	-0.00507077	0.0363075	0.0711618	There is no literature related to metabolites.
Clostridium Infections	Agmatine	-0.408581	2.14347e-08	5.19015e-07	There is no literature related to metabolites.
Clostridium Infections	Lysine	-0.381661	0.000211609	0.0010817	There is no literature related to metabolites.
Clostridium Infections	Arginine	-0.380008	0.000223148	0.00113582	There is no literature related to metabolites.
Clostridium Infections	Proline	-0.376238	0.000258221	0.00128726	There is no literature related to metabolites.
Clostridium Infections	Alanine	-0.374966	0.000303764	0.0014648	There is no literature related to metabolites.
Clostridium difficile	Butyrate	-0.170494	0.00691602	0.0185024	There is no literature related to metabolites.
Colonic Diseases	Succinic Acid	-0.21583	0.000197726	0.0010177	24856584
Colonic Diseases	Arginine	-0.212344	0.000289556	0.00141346	https://doi.org/10.1016/j.jff.2018.11.019
Colonic Diseases	Lysine	-0.209244	0.000383569	0.00177248	38351003
Colonic Diseases	Alanine	-0.20911	0.000395538	0.00181358	37898769
Colonic Diseases	Valine	-0.207561	0.000398928	0.00182641	9468343
Constipation	Indole	-0.044615	0.00206715	0.00680547	There is no literature related to metabolites.
Constipation	Anthranilic acid	-0.043298	0.0208442	0.0457422	There is no literature related to metabolites.
Constipation	1-Deoxy-1-(7,8-dimethyl-2,4-dioxo-3,4-dihydro-2H-benzo[G]pteridin-1-ID-10(5H)-YL)-5-O-phosphonato-D-ribitol	-0.0426691	0.00149357	0.00525241	There is no literature related to metabolites.
Constipation	4-Amino-4-deoxychorismate	-0.0419568	0.00349474	0.0105535	There is no literature related to metabolites.
Constipation	C-(3-Indolyl)-Glycerol 3-Phosphate	-0.0404091	0.00403657	0.011829	There is no literature related to metabolites.
Cystic Fibrosis	Fructose-6-phosphate	-0.165532	0.0017843	0.0060621	There is no literature related to metabolites.
Cystic Fibrosis	Glucose 6-phosphate	-0.16418	0.00207326	0.00682373	There is no literature related to metabolites.
Cystic Fibrosis	Stearic Acid	-0.15414	0.00320314	0.0098159	33025706
Cystic Fibrosis	Aspartic Acid	-0.154129	0.00346233	0.0104717	32974221
Cystic Fibrosis	Asparagine	-0.152754	0.00371316	0.0111087	There is no literature related to metabolites.
Diabetes Mellitus	Anthranilic acid	-0.0885438	3.34756e-07	5.24891e-06	There is no literature related to metabolites.
Diabetes Mellitus	Indole	-0.0578813	7.16835e-05	0.000429957	34192642
Diabetes Mellitus	1-Deoxy-1-(7,8-dimethyl-2,4-dioxo-3,4-dihydro-2H-benzo[G]pteridin-1-ID-10(5H)-YL)-5-O-phosphonato-D-ribitol	-0.0559696	1.07342e-05	9.06269e-05	There is no literature related to metabolites.
Diabetes Mellitus	4-Amino-4-deoxychorismate	-0.0553297	0.000107763	0.000603843	There is no literature related to metabolites.
Diabetes Mellitus	4-Aminobenzoate	-0.0542267	5.02223e-05	0.000328467	There is no literature related to metabolites.
Diabetes Mellitus, Type 1	Anteisopentadecanoyllipoteichoic Acid (N=24), Linked, D-Alanine Substituted	-0.00474537	0.01064	0.0267439	There is no literature related to metabolites.
Diabetes Mellitus, Type 1	Isohexadecanoyllipoteichoic Acid (N=24), Linked, D-Alanine Substituted	-0.00474537	0.01064	0.0267439	There is no literature related to metabolites.
Diabetes Mellitus, Type 1	Isopentadecanoyllipoteichoic Acid (N=24), Linked, D-Alanine Substituted	-0.00474537	0.01064	0.0267439	There is no literature related to metabolites.
Diabetes Mellitus, Type 1	Isotetradecanoyllipoteichoic Acid (N=24), Linked, D-Alanine Substituted	-0.00474537	0.01064	0.0267439	There is no literature related to metabolites.
Diabetes Mellitus, Type 1	Myristoyllipoteichoic Acid (N=24), Linked, D-Alanine Substituted	-0.00474537	0.01064	0.0267439	There is no literature related to metabolites.
Diabetes Mellitus, Type 2	Chenodeoxycholic acid glycine conjugate	-0.0450868	0.0197095	0.0440216	There is no literature related to metabolites.
Diabetes Mellitus, Type 2	Taurochenodeoxycholic acid	-0.0450868	0.0197095	0.0440216	There is no literature related to metabolites.
Diabetes Mellitus, Type 2	Taurocholic acid	-0.0450868	0.0197095	0.0440216	30298865
Diabetes Mellitus, Type 2	Glycocholic acid	-0.0439945	0.0233346	0.0501488	There is no literature related to metabolites.
Diabetes Mellitus, Type 2	Alpha-Galactose 1-Phosphate	-0.00699649	0.047204	0.088019	There is no literature related to metabolites.
Diabetes, Gestational	Daidzein	-0.00499841	0.0175439	0.0399966	32506178
Diabetes, Gestational	D-Galactosamine	-0.00259355	0.0205808	0.0453067	There is no literature related to metabolites.
Diabetes, Gestational	D-Mannosamine	-0.00259355	0.0205808	0.0453067	There is no literature related to metabolites.
Diabetes, Gestational	Genistein	-0.00238376	0.000884218	0.00346454	32506178
Diabetes, Gestational	Glycitein	-0.00238376	0.000884218	0.00346454	32506178
Diarrhea	Phosphoserine	-0.149385	2.17879e-05	0.000164139	There is no literature related to metabolites.
Diarrhea	Alanine	-0.147497	5.52332e-05	0.000353347	2007961
Diarrhea	Phenylalanine	-0.143981	2.62417e-05	0.000193856	There is no literature related to metabolites.
Diarrhea	Tryptophan	-0.142264	3.15161e-05	0.000226883	38877403
Diarrhea	Nicotinic acid	-0.141834	2.76836e-05	0.000203069	207728
Epilepsy	Hydroquinone	-0.0164078	0.00118809	0.00437457	There is no literature related to metabolites.
Epilepsy	(S)-3-Hydroxyhexanoyl-CoA	-0.0140323	0.00644134	0.017462	There is no literature related to metabolites.
Epilepsy	(4S)-6-[2-[3-[[4-[[[(2R,3S,4R,5R)-5-(6-aminopurin-9-yl)-4-hydroxy-3-phosphonooxyoxolan-2-yl]methoxy-hydroxyphosphoryl]oxy-hydroxyphosphoryl]oxy-2-hydroxy-3,3-dimethylbutanoyl]amino]propanoylamino]ethylsulfanyl]-4-hydroxy-6-oxohexanoic acid	-0.013301	0.00974935	0.0247988	There is no literature related to metabolites.
Epilepsy	3-oxoadipyl-CoA	-0.013301	0.00974935	0.0247988	There is no literature related to metabolites.
Epilepsy	5-Methylcytosine	-0.0132434	0.00081705	0.0032486	There is no literature related to metabolites.
Gastroesophageal Reflux	Adenine	-0.163382	0.000110352	0.000616048	There is no literature related to metabolites.
Gastroesophageal Reflux	Alanine	-0.150353	0.00142939	0.00506419	There is no literature related to metabolites.
Gastroesophageal Reflux	Arginine	-0.147558	0.00178047	0.00605801	22207112
Gastroesophageal Reflux	Glycine	-0.145902	0.00116399	0.00429975	22207112
Gastroesophageal Reflux	Oleic Acid	-0.143788	0.00217007	0.00709522	There is no literature related to metabolites.
Gingivitis	3-Mercaptolactic acid	-0.010764	0.0445529	0.0841187	There is no literature related to metabolites.
Gingivitis	Allantoic acid	-0.00364373	0.0116029	0.0288365	There is no literature related to metabolites.
Gingivitis	Tryptamine	-0.00286932	0.0477878	0.0889853	There is no literature related to metabolites.
Gingivitis	D-Arabinose	-0.00281234	0.0432433	0.0820654	35866308
Graves Disease	Urocanic acid	-0.0891323	0.00994914	0.0252166	There is no literature related to metabolites.
Graves Disease	Phytonadione	-0.0763412	0.00563395	0.0156195	There is no literature related to metabolites.
Graves Disease	Spermine	-0.0740272	0.00302199	0.00932957	There is no literature related to metabolites.
Graves Disease	Propionylcarnitine	-0.0688956	9.14629e-08	1.73996e-06	There is no literature related to metabolites.
Graves Disease	Melatonin	-0.065019	2.67839e-07	4.2998e-06	27374868
HIV	Choline	-0.299661	3.05403e-08	7.00504e-07	There is no literature related to metabolites.
HIV	Spermidine	-0.27103	3.73125e-08	8.05651e-07	37406129
HIV	Choline Alfoscerate	-0.255989	1.64029e-06	1.93619e-05	There is no literature related to metabolites.
HIV	5'-Deoxyadenosine	-0.252743	3.5764e-07	5.57113e-06	There is no literature related to metabolites.
HIV	6-Phosphogluconic acid	-0.240447	7.12667e-09	1.98919e-07	There is no literature related to metabolites.
HIV-1	Malic Acid	-0.0630008	0.0239136	0.0509546	There is no literature related to metabolites.
HIV-1	4-Acetamidobutyric acid	-0.0625496	0.0176517	0.0402082	There is no literature related to metabolites.
HIV-1	2-Octanamidoacetic acid	-0.0611425	0.0212375	0.0464913	There is no literature related to metabolites.
HIV-1	4-Aminobenzoic acid	-0.0603243	0.011932	0.0294196	There is no literature related to metabolites.
HIV-1	Cystathionine	-0.0565889	0.032201	0.0647551	There is no literature related to metabolites.
Hashimoto Disease	Urocanic acid	-0.0828276	0.0158716	0.0369663	There is no literature related to metabolites.
Hashimoto Disease	Phytonadione	-0.0667621	0.0128526	0.0312735	There is no literature related to metabolites.
Hashimoto Disease	Propionylcarnitine	-0.0635219	1.86974e-08	4.66576e-07	There is no literature related to metabolites.
Hashimoto Disease	Protein Disulfide	-0.0619841	0.00474717	0.0134735	There is no literature related to metabolites.
Hashimoto Disease	Protein Dithiol	-0.0619841	0.00474717	0.0134735	There is no literature related to metabolites.
Hematologic Neoplasms	Arginine	-0.280948	9.17856e-10	4.04347e-08	27745970
Hematologic Neoplasms	Adenine	-0.277877	4.69743e-10	2.41124e-08	There is no literature related to metabolites.
Hematologic Neoplasms	Oleic Acid	-0.266182	2.41196e-08	5.76233e-07	There is no literature related to metabolites.
Hematologic Neoplasms	Uracil	-0.262587	4.80661e-09	1.39526e-07	There is no literature related to metabolites.
Hematologic Neoplasms	Alanine	-0.255139	5.58155e-07	8.25314e-06	There is no literature related to metabolites.
Hypertension	Thioacetic acid	-0.0474406	0.0364369	0.0713888	There is no literature related to metabolites.
Hypertension	D-(+)-Cellobiose	-0.0200571	0.0488226	0.0906571	There is no literature related to metabolites.
Hypertension	Lactulose	-0.0200571	0.0488226	0.0906571	30825362
Hypertension	Melibiose	-0.0200571	0.0488226	0.0906571	There is no literature related to metabolites.
Hypertension	Palatinose	-0.0200571	0.0488226	0.0906571	There is no literature related to metabolites.
Infant, Low Birth Weight	Urocanic acid	-0.192736	9.34317e-07	1.24979e-05	There is no literature related to metabolites.
Infant, Low Birth Weight	Malic Acid	-0.127554	9.22736e-06	7.91782e-05	There is no literature related to metabolites.
Infant, Low Birth Weight	Lumichrome	-0.126781	1.18695e-05	9.91605e-05	There is no literature related to metabolites.
Infant, Low Birth Weight	2-Octanamidoacetic acid	-0.119902	8.35648e-05	0.00048586	There is no literature related to metabolites.
Infant, Low Birth Weight	4-Acetamidobutyric acid	-0.114272	0.000123423	0.000679888	There is no literature related to metabolites.
Intestinal Diseases	(2S)-2-(3-carboxypropanamido)-6-oxoheptanedioic acid	-0.0223534	0.00479582	0.013591	There is no literature related to metabolites.
Intestinal Diseases	N-succinyl-LL-2,6-diaminopimelic acid	-0.0165672	0.0256268	0.0536367	There is no literature related to metabolites.
Intestinal Diseases	(Z)-But-2-ene-1,2,3-tricarboxylate	-0.0136743	0.00011524	0.000638631	There is no literature related to metabolites.
Intestinal Diseases	5-Methylcytosine	-0.0119464	0.00430303	0.0124435	There is no literature related to metabolites.
Intestinal Diseases	2-Dehydro-3-deoxy-D-galactonate 6-phosphate	-0.0111205	0.0238847	0.0508997	There is no literature related to metabolites.
Irritable Bowel Syndrome	cis-Aconitic acid	-0.0286604	0.0198595	0.0441174	There is no literature related to metabolites.
Irritable Bowel Syndrome	1-Deoxy-1-(7,8-dimethyl-2,4-dioxo-3,4-dihydro-2H-benzo[G]pteridin-1-ID-10(5H)-YL)-5-O-phosphonato-D-ribitol	-0.0245407	0.0339934	0.0675926	There is no literature related to metabolites.
Irritable Bowel Syndrome	Glycocholic acid	-0.0233024	0.033059	0.0662307	There is no literature related to metabolites.
Irritable Bowel Syndrome	Chenodeoxycholic acid	-0.0230808	0.0404612	0.0776756	28666948
Irritable Bowel Syndrome	Chenodeoxycholic acid glycine conjugate	-0.0229562	0.0357655	0.0702611	There is no literature related to metabolites.
Kidney Diseases	4-Methyl-5-thiazoleethanol	-0.0325706	0.000293545	0.00142253	There is no literature related to metabolites.
Kidney Diseases	ADP-glucose	-0.0274672	0.000467591	0.0020835	There is no literature related to metabolites.
Kidney Diseases	Glycerol Teichoic Acid (N=45), Linked, D-Ala Substituted	-0.0205556	0.00591571	0.0162885	There is no literature related to metabolites.
Kidney Diseases	Glycerol Teichoic Acid (N=45), Linked, Glucose Substituted	-0.0205556	0.00591571	0.0162885	There is no literature related to metabolites.
Kidney Diseases	Glycerol Teichoic Acid (N=45), Linked, Unsubstituted	-0.0205556	0.00591571	0.0162885	There is no literature related to metabolites.
Liver Cirrhosis	Daidzein	-0.0155507	1.86926e-06	2.16509e-05	37780202
Liver Cirrhosis	Larch Arabinogalactan, Gal/Ara 6:1, Small Amount Of Glcur, Mw ~ 116000	-0.0150574	0.00577414	0.0159592	There is no literature related to metabolites.
Liver Cirrhosis	Beta-1,6-N,N-Diacetylgalactosamine	-0.010404	0.0429177	0.081534	There is no literature related to metabolites.
Liver Cirrhosis	(Z)-But-2-ene-1,2,3-tricarboxylate	-0.0101985	0.0374315	0.0729221	There is no literature related to metabolites.
Liver Cirrhosis	Cholecalciferol	-0.00699141	0.0214678	0.0468421	30271082
Liver Diseases	Chenodeoxycholic acid glycine conjugate	-0.0301157	0.0348136	0.068918	There is no literature related to metabolites.
Liver Diseases	Taurochenodeoxycholic acid	-0.0301157	0.0348136	0.068918	3181666
Liver Diseases	Taurocholic acid	-0.0301157	0.0348136	0.068918	35199809
Liver Diseases	Dextrin	-0.0276791	0.000133097	0.000723778	21936050
Liver Diseases	Isomaltose	-0.0276791	0.000133097	0.000723778	There is no literature related to metabolites.
Lung Diseases	Glucose 6-phosphate	-0.089456	0.00284805	0.00888293	There is no literature related to metabolites.
Lung Diseases	2'-Deoxyguanosine 5'-phosphate	-0.0884648	0.00192921	0.00644604	There is no literature related to metabolites.
Lung Diseases	Nicotinic acid	-0.0866046	0.00230818	0.00747894	22375599
Lung Diseases	Fructose-6-phosphate	-0.0863641	0.00385553	0.0113687	There is no literature related to metabolites.
Lung Diseases	Inosine	-0.0843972	0.00402665	0.0118025	36313960
Metabolic Syndrome	Phytonadione	-0.100556	0.000257246	0.00128375	There is no literature related to metabolites.
Metabolic Syndrome	Benzocaine	-0.0865685	1.17594e-05	9.84364e-05	There is no literature related to metabolites.
Metabolic Syndrome	Spermine	-0.0844932	0.000167427	0.000879276	24530553
Metabolic Syndrome	Lumichrome	-0.0822062	0.000133176	0.000724144	There is no literature related to metabolites.
Metabolic Syndrome	Linolenic Acid	-0.0819035	2.85893e-05	0.000208713	22894911
Migraine Disorders	Phenylalanine	-0.108253	5.44019e-05	0.00034969	There is no literature related to metabolites.
Migraine Disorders	2'-Deoxyguanosine 5'-phosphate	-0.103495	1.93974e-05	0.000148051	There is no literature related to metabolites.
Migraine Disorders	l-Isoleucine	-0.103156	0.000118079	0.000653101	There is no literature related to metabolites.
Migraine Disorders	Glucose 6-phosphate	-0.103154	5.67483e-05	0.000361512	There is no literature related to metabolites.
Migraine Disorders	Nicotinic acid	-0.101736	2.20131e-05	0.000165632	12934790
Obesity, Morbid	propanoyl-AMP	-0.00364565	0.0436079	0.0825774	There is no literature related to metabolites.
Obesity, Morbid	(R)-3-Amino-2-methylpropanoic acid	-0.00355337	0.0406458	0.0779634	There is no literature related to metabolites.
Precursor Cell Lymphoblastic Leukemia-Lymphoma	Alanine	-0.284108	2.3571e-13	1.54641e-10	There is no literature related to metabolites.
Precursor Cell Lymphoblastic Leukemia-Lymphoma	Arginine	-0.27455	1.48397e-12	3.23157e-10	There is no literature related to metabolites.
Precursor Cell Lymphoblastic Leukemia-Lymphoma	Lysine	-0.274398	1.66103e-12	3.23157e-10	There is no literature related to metabolites.
Precursor Cell Lymphoblastic Leukemia-Lymphoma	Citrulline	-0.271674	1.35133e-13	1.36462e-10	There is no literature related to metabolites.
Precursor Cell Lymphoblastic Leukemia-Lymphoma	Proline	-0.271454	2.197e-12	3.9828e-10	There is no literature related to metabolites.
Prediabetic State	Glutaric acid	-0.00168943	0.0408324	0.0782776	There is no literature related to metabolites.
Prediabetic State	glutaryl-CoA	-0.00168943	0.0408324	0.0782776	There is no literature related to metabolites.
Prediabetic State	crotonobetainyl-CoA	-0.00155363	0.0181291	0.041054	There is no literature related to metabolites.
Prediabetic State	gamma-butyrobetainyl-CoA	-0.00155363	0.0181291	0.041054	There is no literature related to metabolites.
Prediabetic State	L-carnitinyl-CoA	-0.00155363	0.0181291	0.041054	There is no literature related to metabolites.
Prehypertension	Indole-3-lactic acid	-0.0933904	0.00325501	0.00992697	There is no literature related to metabolites.
Prehypertension	Elaidic Acid	-0.0922835	0.00329459	0.0100385	There is no literature related to metabolites.
Prehypertension	Petroselinic acid	-0.0921738	0.00335077	0.0101896	There is no literature related to metabolites.
Prehypertension	Lumichrome	-0.0877241	0.00489675	0.0138436	There is no literature related to metabolites.
Prehypertension	Spermine	-0.0851195	0.00639594	0.0173518	There is no literature related to metabolites.
Psoriasis	ADP-glucose	-0.158476	0.000168241	0.000883288	There is no literature related to metabolites.
Psoriasis	(2S)-2,3-dihydroxypropyl (2R)-3-(hexadecanoyloxy)-2-hydroxypropyl phosphate	-0.150628	0.000334452	0.00158336	There is no literature related to metabolites.
Psoriasis	1-Acyl-Sn-Glycero-3-Phosphoethanolamine (N-C12:0)	-0.150628	0.000334452	0.00158336	There is no literature related to metabolites.
Psoriasis	1-Acyl-Sn-Glycero-3-Phosphoethanolamine (N-C14:0)	-0.150628	0.000334452	0.00158336	There is no literature related to metabolites.
Psoriasis	1-Acyl-Sn-Glycero-3-Phosphoethanolamine (N-C18:0)	-0.150628	0.000334452	0.00158336	There is no literature related to metabolites.
REM Sleep Behavior Disorder	Core 7	-0.0272237	0.00140906	0.00500546	There is no literature related to metabolites.
REM Sleep Behavior Disorder	Protein-Linked Serine Or Threonine Residue (O-Glycosylation Site)	-0.023884	0.0100892	0.0255162	There is no literature related to metabolites.
REM Sleep Behavior Disorder	Galacto-N-biose	-0.0131733	0.00251263	0.00806509	There is no literature related to metabolites.
REM Sleep Behavior Disorder	Daidzein	-0.0119342	0.00416374	0.0121523	There is no literature related to metabolites.
REM Sleep Behavior Disorder	D-Ribulose 1,5-bisphosphate	-0.00121624	0.00388238	0.0114363	There is no literature related to metabolites.
Rett Syndrome	Butyrate	-0.161847	0.00428397	0.012423	There is no literature related to metabolites.
Rett Syndrome	1,5-Dihydroriboflavin	-0.110965	0.0365172	0.0715194	There is no literature related to metabolites.
Rett Syndrome	Tartrate	-0.109259	0.0380469	0.0738643	There is no literature related to metabolites.
Rett Syndrome	Cystine	-0.103847	0.0427781	0.0813041	There is no literature related to metabolites.
Rett Syndrome	Molybdate	-0.00151439	0.0128389	0.0312426	There is no literature related to metabolites.
Severe Acute Malnutrition	Choline	-0.315122	4.88782e-07	7.3996e-06	There is no literature related to metabolites.
Severe Acute Malnutrition	Choline Alfoscerate	-0.277653	3.80835e-06	3.77255e-05	There is no literature related to metabolites.
Severe Acute Malnutrition	Spermidine	-0.268453	3.34017e-06	3.41241e-05	There is no literature related to metabolites.
Severe Acute Malnutrition	5'-Deoxyadenosine	-0.266022	2.58158e-06	2.7634e-05	There is no literature related to metabolites.
Severe Acute Malnutrition	Urocanic acid	-0.239386	2.19065e-07	3.57213e-06	There is no literature related to metabolites.
Short Bowel Syndrome	Urocanic acid	-0.110258	0.000804481	0.00320594	There is no literature related to metabolites.
Short Bowel Syndrome	Agmatine	-0.108405	0.00696118	0.0186125	There is no literature related to metabolites.
Short Bowel Syndrome	S-adenosyl-L-homocysteine	-0.10708	0.00287324	0.00894554	There is no literature related to metabolites.
Short Bowel Syndrome	Anthranilic acid	-0.106872	0.0062661	0.0170324	There is no literature related to metabolites.
Short Bowel Syndrome	Uracil	-0.0998161	0.0143896	0.034095	There is no literature related to metabolites.
Spondylarthritis	Butyrate	-0.0798076	0.00841661	0.0218706	There is no literature related to metabolites.
Spondylarthritis	Phosphatidylglycerol (1,2-bis-cis-vaccenoyl)	-0.0651537	0.021243	0.0465004	There is no literature related to metabolites.
Spondylarthritis	Phosphatidylglycerol (Didodecanoyl, N-C12:0)	-0.0651537	0.021243	0.0465004	There is no literature related to metabolites.
Spondylarthritis	phosphatidylglycerol (dihexadec-9-enoyl, n-C16:1)	-0.0651537	0.021243	0.0465004	There is no literature related to metabolites.
Spondylarthritis	Phosphatidylglycerol (Ditetradec-7-Enoyl, N-C14:1)	-0.0651537	0.021243	0.0465004	There is no literature related to metabolites.
Spondylitis, Ankylosing	beta-Ureidoisobutyric acid	-0.0317172	0.0486496	0.0903851	There is no literature related to metabolites.
Spondylitis, Ankylosing	Capric Acid	-0.00496317	0.0447252	0.0843826	There is no literature related to metabolites.
Spondylitis, Ankylosing	DL-Cystine	-0.00476678	0.023623	0.0504953	There is no literature related to metabolites.
Spondylitis, Ankylosing	N-Methylnicotinamide	-0.00294156	0.0340472	0.0676738	There is no literature related to metabolites.
Spondylitis, Ankylosing	3,4-Dihydroxybenzoate	-0.00198321	0.0443852	0.0838497	There is no literature related to metabolites.
Stomach Neoplasms	Oleic Acid	-0.282514	1.20809e-08	3.14884e-07	24823908
Stomach Neoplasms	Alanine	-0.276357	7.67975e-08	1.49694e-06	25622826
Stomach Neoplasms	Arginine	-0.274256	9.25163e-08	1.75894e-06	19036482
Stomach Neoplasms	Proline	-0.271228	1.26642e-07	2.30349e-06	15627841
Stomach Neoplasms	Lysine	-0.271115	1.3561e-07	2.44403e-06	There is no literature related to metabolites.
Thinness	Dihydroneopterin Monophosphate	-0.00222059	0.0291015	0.0593479	There is no literature related to metabolites.
Thinness	N(2)-succinyl-L-arginine	-0.000763082	0.00747433	0.0197808	There is no literature related to metabolites.
Thinness	Diadenosine tetraphosphate	-0.000647564	0.0121343	0.0298042	There is no literature related to metabolites.
Thyroid Diseases	Leucine	-0.173678	1.17933e-05	9.86756e-05	30524299
Thyroid Diseases	Tryptophan	-0.168018	1.18566e-05	9.90854e-05	There is no literature related to metabolites.
Thyroid Diseases	Phenylalanine	-0.166595	1.12066e-05	9.42783e-05	There is no literature related to metabolites.
Thyroid Diseases	Glucose 6-phosphate	-0.161917	1.28039e-05	0.000106212	There is no literature related to metabolites.
Thyroid Diseases	l-Isoleucine	-0.161412	1.77111e-05	0.000138372	There is no literature related to metabolites.
Uveomeningoencephalitic Syndrome	N-Acetyl-L-glutamic acid	-0.0658728	0.0394011	0.0760593	There is no literature related to metabolites.
Uveomeningoencephalitic Syndrome	Cytosine	-0.0617384	0.0072177	0.0192188	There is no literature related to metabolites.
Uveomeningoencephalitic Syndrome	N,N'-diacetylchitobiose	-0.0582769	0.036925	0.0722337	There is no literature related to metabolites.
Uveomeningoencephalitic Syndrome	2-Hydroxy-3-methylpentanoic acid	-0.055407	0.00282699	0.00883087	There is no literature related to metabolites.
Uveomeningoencephalitic Syndrome	2-Hydroxy-4-methylvaleric acid	-0.055407	0.00282699	0.00883087	There is no literature related to metabolites.
Note: Red represents the beneficial effects of metabolite intervention on diseases, while blue represents the harmful effects of metabolite intervention on diseases.
