# Supplementary material for: Identification of disease ameliorated metabolite candidates from Gut Microbes and their interacting targets based on a novel estimating function
Source: Front Microbiol. 2026 Mar 10;17:1770840. doi: 10.3389/fmicb.2026.1770840 (PMC13014617; doi:10.3389/fmicb.2026.1770840)
Supplement: Supplementary file 4 [file Table_3.xlsx]

## Sheet: Table S3
Table S3. Degree and weighted average score of metabolite nodes
Metabolite	Degree	Weighted Mean Score
Alanine	36	0.909611
Arginine	30	0.833262
Lysine	24	0.721601
Proline	22	1.06415
Glycine	17	0.767786
Valine	16	0.760818
Glucose 6-phosphate	11	0.169544
Phenylalanine	11	0.284439
Agmatine	10	0.34459
Succinic Acid	10	0.571263
Leucine	9	0.390875
Threonine	9	1.45842
2'-Deoxyguanosine 5'-phosphate	7	0.324314
Choline	7	0.393468
Fructose-6-phosphate	7	0.154196
Methionine	7	0.544278
Oleic Acid	7	1.44189
Urocanic acid	7	0.253083
5'-Deoxyadenosine	6	0.218508
Adenine	6	0.449471
Citrulline	6	0.24789
Uracil	6	0.334328
6-Phosphogluconic acid	5	0.231051
Aspartic Acid	5	0.203032
Butyrate	5	0.13903
Fumaric Acid	5	0.822205
N-Acetyl-L-glutamic acid	5	0.267066
Nicotinic acid	5	0.11812
Phytonadione	5	0.291011
Tyrosine	5	0.395643
Anthranilic acid	4	0.144238
Choline Alfoscerate	4	0.207273
l-Isoleucine	4	0.12563
D-Lactic acid	3	0.199132
Indole	3	0.229712
Tryptophan	3	0.133374
ADP-glucose	2	0.197325
Adenosine Phosphate	2	0.250401
Dihydrouracil	2	0.295625
Phosphoserine	2	0.408278
Pyridoxamine	2	0.200084
S-adenosyl-L-homocysteine	2	0.618016
Spermidine	2	0.269741
Thymidine	2	0.701474
Thymine	2	0.220735
(2S)-2,3-dihydroxypropyl (2R)-3-(hexadecanoyloxy)-2-hydroxypropyl phosphate	1	0.150628
(2S,6S)-2-acetamido-6-aminoheptanedioic acid	1	0.0967067
1-Acyl-Sn-Glycero-3-Phosphoethanolamine (N-C12:0)	1	0.150628
1-Acyl-Sn-Glycero-3-Phosphoethanolamine (N-C14:0)	1	0.150628
1-Deoxy-1-(7,8-dimethyl-2,4-dioxo-3,4-dihydro-2H-benzo[G]pteridin-1-ID-10(5H)-YL)-5-O-phosphonato-D-ribitol	1	0.0426691
2-Aminoethyl dihydrogen phosphate	1	0.0300713
2-Hydroxy-3-methylpentanoic acid	1	0.055407
2-Hydroxy-4-methylvaleric acid	1	0.055407
2-Methylbutyrylglycine	1	0.0600733
3-Hydroxypyruvic acid	1	0.0359312
3-Ureidopropionic acid	1	0.0327472
4-Hydroxyphenylacetic acid	1	0.0670109
4-Hydroxyproline	1	0.319039
4-Methyl-5-thiazoleethanol	1	0.10091
6-phospho-beta-D-glucosyl-(1->4)-beta-D-glucose	1	0.0926232
Asparagine	1	0.152754
Betaine	1	0.152588
Cadaverine	1	0.513944
Cystathionine	1	0.0611242
Cysteine	1	0.206177
Cytosine	1	0.0617384
Deoxycytidine 5'-monophosphate	1	0.890796
Dihydrothymine	1	0.0406423
Glutamic Acid	1	0.146457
Glutathione	1	0.51075
Histidine	1	0.774302
Inosine	1	0.0843972
N,N'-diacetylchitobiose	1	0.0582769
N-carbamoylputrescine	1	0.085966
Nicotinamide	1	0.0881746
Palmitic Acid	1	0.893133
Pantothenic Acid	1	0.0916495
Phosphatidylglycerol (1,2-bis-cis-vaccenoyl)	1	0.0651537
Phosphatidylglycerol (Didodecanoyl, N-C12:0)	1	0.0651537
Phosphatidylglycerol (Ditetradec-7-Enoyl, N-C14:1)	1	0.0651537
Stearic Acid	1	0.15414
Tartrate	1	0.0268442
Trans-2,3-dehydrododecanoyl-CoA	1	0.09981
Tryptophol	1	0.0621087
Uridine	1	0.900288
phosphatidylglycerol (dihexadec-9-enoyl, n-C16:1)	1	0.0651537
trans-Dec-2-enoyl-CoA	1	0.09981
trans-Hexadec-2-enoyl-CoA	1	0.0989379
trans-Oct-2-enoyl-CoA	1	0.09981
trans-Tetradec-2-enoyl-CoA	1	0.0989379
